# Supplementary material for: Gas–Liquid Two-Phase Flow Pattern Identification of a Centrifugal Pump Based on SMOTE and Artificial Neural Network
Source: Micromachines (Basel). 2021 Dec 21;13(1):2. doi: 10.3390/mi13010002 (PMC8778694; doi:10.3390/mi13010002)
Supplement: Supplementary file 1 [file micromachines-13-00002-s001.zip]

Archive with 1 entries (1 files):
- micromachines-1501603-supplementary.xlsx
