# Supplementary material for: Gas–Liquid Two-Phase Flow Pattern Identification of a Centrifugal Pump Based on SMOTE and Artificial Neural Network
Source: Micromachines (Basel). 2021 Dec 21;13(1):2. doi: 10.3390/mi13010002 (PMC8778694; doi:10.3390/mi13010002)
Supplement: Supplementary file 1 [file micromachines-13-00002-s001.zip › micromachines-1501603-supplementary.xlsx]

## Sheet: Sheet1
IGVF/%	QL/(m3/h)	N/rpm	ΔP/kPa	Flow pattern
0.12	4	900	16.3188	ABF
0.3	4	900	16.2118	GPF
0.52	4	900	15.5673	GPF
0.67	4	900	15.0062	GPF
0.89	4	900	7.8114	SF
1.15	4	900	6.4113	SF
1.37	4	900	5.6217	SF
1.66	4	900	5.3606	SF
2.23	4	900	5.074	SF
2.63	4	900	5.0474	SF
3.65	4	900	4.8964	SF
4.69	4	900	4.739	SF
5.74	4	900	4.5921	SF
8.69	4	900	3.9739	SF
0.12	4.5	900	15.8422	ABF
0.21	4.5	900	15.2909	ABF
0.46	4.5	900	14.4621	GPF
0.77	4.5	900	13.0966	GPF
0.92	4.5	900	8.1265	GPF
1.4	4.5	900	6.7854	SF
1.57	4.5	900	5.9602	SF
2.09	4.5	900	5.323	SF
2.55	4.5	900	5.0236	SF
3.02	4.5	900	4.7595	SF
4.17	4.5	900	4.3738	SF
5.14	4.5	900	4.197	SF
0.08	5	900	15.6029	ABF
0.18	5	900	15.4568	ABF
0.22	5	900	15.1246	ABF
0.33	5	900	14.8558	GPF
0.52	5	900	14.2139	GPF
0.76	5	900	13.2473	GPF
1.05	5	900	7.9389	GPF
1.29	5	900	6.7098	SF
1.45	5	900	6.1272	SF
2.64	5	900	4.4694	SF
3.47	5	900	4.0083	SF
4.67	5	900	3.6724	SF
6.01	5	900	3.1697	SF
10.55	5	900	2.1458	SF
0.03	5.5	900	14.8082	BF
0.14	5.5	900	14.6468	ABF
0.29	5.5	900	14.4401	ABF
0.4	5.5	900	14.3163	GPF
0.78	5.5	900	13.6494	GPF
1.05	5.5	900	13.2395	GPF
1.52	5.5	900	12.2856	GPF
2.01	5.5	900	7.6705	SF
2.73	5.5	900	5.4852	SF
3.72	5.5	900	3.8996	SF
4.5	5.5	900	3.3058	SF
0.03	6	900	14.1492	BF
0.1	6	900	14.1251	ABF
0.18	6	900	14.0997	ABF
0.32	6	900	13.8505	GPF
0.51	6	900	13.1149	GPF
0.81	6	900	12.147	GPF
1.1	6	900	11.5387	GPF
1.34	6	900	11.0692	GPF
1.98	6	900	7.4254	GPF
2.47	6	900	5.6667	SF
3.6	6	900	3.405	SF
4.35	6	900	2.7419	SF
5.47	6	900	2.1736	SF
0.07	5	1200	28.7011	ABF
0.14	5	1200	28.4231	ABF
0.23	5	1200	28.0412	ABF
0.31	5	1200	26.857	ABF
0.47	5	1200	23.328	GPF
0.9	5	1200	13.2611	GPF
1.09	5	1200	12.4091	GPF
1.6	5	1200	10.6436	SF
2.25	5	1200	9.5616	SF
3.16	5	1200	8.9581	SF
4.28	5	1200	8.5946	SF
5.6	5	1200	8.3526	SF
0.04	5.7	1200	28.1601	BF
0.07	5.7	1200	28.0818	ABF
0.11	5.7	1200	28.0818	ABF
0.25	5.7	1200	27.6822	ABF
0.4	5.7	1200	27.3072	GPF
0.58	5.7	1200	27.006	GPF
0.82	5.7	1200	26.4186	GPF
1.09	5.7	1200	25.5107	GPF
1.46	5.7	1200	24.1524	GPF
1.68	5.7	1200	23.234	GPF
2.08	5.7	1200	13.5432	GPF
2.62	5.7	1200	11.0507	SF
3.15	5.7	1200	9.773	SF
3.69	5.7	1200	8.9326	SF
4.72	5.7	1200	8.263	SF
5.96	5.7	1200	7.872	SF
0.08	6.3	1200	27.4506	BF
0.14	6.3	1200	27.2406	ABF
0.2	6.3	1200	26.7572	ABF
0.35	6.3	1200	26.0789	GPF
0.61	6.3	1200	24.884	GPF
0.89	6.3	1200	23.8525	GPF
1.11	6.3	1200	23.1797	GPF
1.54	6.3	1200	20.9308	GPF
2.08	6.3	1200	12.3179	GPF
3.28	6.3	1200	9.9123	SF
3.74	6.3	1200	9.0812	SF
4.26	6.3	1200	8.3265	SF
4.88	6.3	1200	7.755	SF
5.37	6.3	1200	7.5432	SF
6.14	6.3	1200	7.1466	SF
0.04	6.9	1200	26.623	BF
0.09	6.9	1200	26.1749	ABF
0.23	6.9	1200	25.5921	GPF
0.35	6.9	1200	24.4774	GPF
0.47	6.9	1200	23.9924	GPF
0.6	6.9	1200	23.4851	GPF
0.79	6.9	1200	22.9973	GPF
1.13	6.9	1200	22.1235	GPF
1.42	6.9	1200	21.2816	GPF
1.55	6.9	1200	20.5598	GPF
2.24	6.9	1200	11.9323	GPF
2.7	6.9	1200	10.3704	SF
3.21	6.9	1200	8.7534	SF
3.72	6.9	1200	7.8264	SF
4.69	6.9	1200	6.8855	SF
5.74	6.9	1200	6.2367	SF
0.05	7.5	1200	25.3941	ABF
0.11	7.5	1200	25.3086	ABF
0.13	7.5	1200	25.0073	ABF
0.19	7.5	1200	24.6796	GPF
0.26	7.5	1200	23.9408	GPF
0.51	7.5	1200	23.0724	GPF
0.8	7.5	1200	22.2575	GPF
1.14	7.5	1200	21.2423	GPF
1.59	7.5	1200	19.4451	GPF
2.16	7.5	1200	11.7353	SF
3.18	7.5	1200	8.3485	SF
4.85	7.5	1200	7.013	SF
6.15	7.5	1200	5.8021	SF
0.12	5.6	1500	44.7846	ABF
0.18	5.6	1500	44.4546	ABF
0.22	5.6	1500	44.1813	ABF
0.28	5.6	1500	43.9035	GPF
0.47	5.6	1500	43.3405	GPF
0.94	5.6	1500	41.1412	GPF
1.25	5.6	1500	24.4572	SF
1.58	5.6	1500	23.2101	SF
1.9	5.6	1500	21.9366	SF
3.07	5.6	1500	15.4645	SF
4.06	5.6	1500	14.4818	SF
4.66	5.6	1500	14.4298	SF
5.68	5.6	1500	14.1751	SF
8.06	5.6	1500	13.5329	SF
0.1	6.3	1500	44.3507	ABF
0.19	6.3	1500	43.981	ABF
0.21	6.3	1500	43.6078	ABF
0.41	6.3	1500	42.3788	GPF
0.75	6.3	1500	40.5907	GPF
1.08	6.3	1500	38.7818	GPF
1.48	6.3	1500	22.5343	GPF
2.18	6.3	1500	21.5752	SF
2.72	6.3	1500	18.0767	SF
3.09	6.3	1500	16.1646	SF
3.58	6.3	1500	14.7027	SF
4.09	6.3	1500	13.985	SF
4.59	6.3	1500	13.647	SF
6.98	6.3	1500	12.7779	SF
0.07	7	1500	43.4153	ABF
0.14	7	1500	42.9701	ABF
0.21	7	1500	42.3188	ABF
0.36	7	1500	41.7111	GPF
0.64	7	1500	40.329	GPF
0.93	7	1500	38.97	GPF
1.66	7	1500	34.1037	GPF
2.13	7	1500	22.6341	SF
2.79	7	1500	19.7749	SF
3.11	7	1500	17.7772	SF
3.71	7	1500	15.2347	SF
4.3	7	1500	13.8981	SF
4.76	7	1500	13.3425	SF
5.74	7	1500	12.7072	SF
6.82	7	1500	12.2814	SF
7.66	7	1500	11.9898	SF
0.07	7.7	1500	42.2996	BF
0.1	7.7	1500	42.0902	ABF
0.16	7.7	1500	41.55	GPF
0.32	7.7	1500	40.8471	GPF
0.65	7.7	1500	39.7186	GPF
0.83	7.7	1500	38.7137	GPF
1.04	7.7	1500	37.7054	GPF
1.42	7.7	1500	35.6827	GPF
2.21	7.7	1500	30.985	GPF
2.66	7.7	1500	19.5176	GPF
3.25	7.7	1500	16.6451	SF
3.67	7.7	1500	14.8087	SF
4.16	7.7	1500	13.5106	SF
4.86	7.7	1500	12.5126	SF
6.85	7.7	1500	11.3612	SF
0.06	8.4	1500	41.262	BF
0.12	8.4	1500	40.9753	ABF
0.17	8.4	1500	40.5437	ABF
0.28	8.4	1500	40.0494	GPF
0.36	8.4	1500	39.9556	GPF
0.58	8.4	1500	39.4276	GPF
0.9	8.4	1500	38.33	GPF
1.1	8.4	1500	37.9044	GPF
1.55	8.4	1500	35.6424	GPF
2.09	8.4	1500	32.9358	GPF
3.09	8.4	1500	17.8036	SF
4.7	8.4	1500	14.7129	SF
0.04	9.2	1500	40.1125	BF
0.08	9.2	1500	39.8965	BF
0.14	9.2	1500	39.6536	ABF
0.16	9.2	1500	39.3857	ABF
0.3	9.2	1500	38.856	GPF
0.48	9.2	1500	38.6261	GPF
0.74	9.2	1500	38.1862	GPF
1.05	9.2	1500	37.5265	GPF
1.51	9.2	1500	35.5979	GPF
2.02	9.2	1500	33.16	GPF
2.76	9.2	1500	18.639	SF
